# Supplementary material for: Genomic Signatures of SARS-CoV-2 Associated with Patient Mortality
Source: Viruses. 2021 Feb 2;13(2):227. doi: 10.3390/v13020227 (PMC7912856; doi:10.3390/v13020227)
Supplement: Supplementary file 1 [file viruses-13-00227-s001.zip]

Archive with 11 entries (10 files):
- Supplementary Table 1.pdf
- __MACOSX/
- __MACOSX/._Supplementary Table 1.pdf
- Supplementary Table 2.pdf
- __MACOSX/._Supplementary Table 2.pdf
- Supplementary Table 3.pdf
- __MACOSX/._Supplementary Table 3.pdf
- Supplementary Table 4.pdf
- __MACOSX/._Supplementary Table 4.pdf
- Supplementary Table 5.pdf
- __MACOSX/._Supplementary Table 5.pdf
